# Supplementary material for: The Use of Wearable Sensors and Machine Learning Methods to Estimate Biomechanical Characteristics During Standing Posture or Locomotion: A Systematic Review
Source: Sensors (Basel). 2024 Nov 14;24(22):7280. doi: 10.3390/s24227280 (PMC11598280; doi:10.3390/s24227280)
Supplement: Supplementary file 1 [file sensors-24-07280-s001.zip]

Archive with 1 entries (1 files):
- sensors-3229872-supplementary.pdf
